# Supplementary material for: A new species of Parlatoria from China (Hemiptera, Coccomorpha, Diaspididae)
Source: Zookeys. 2018 Aug 7;(779):147–55. doi: 10.3897/zookeys.779.27437 (PMC6092471; doi:10.3897/zookeys.779.27437)
Supplement: XML Treatment for Parlatoria [file zookeys.779.27437-treatment1.xml]

<!DOCTYPE tp:taxon-treatment
  PUBLIC "-//TaxonX//DTD Taxonomic Treatment Publishing DTD v0 20100105//EN" "tax-treatment-NSO.dtd">
<tp:taxon-treatment xmlns:tp="http://www.plazi.org/taxpub"><tp:treatment-meta><kwd-group><label>Taxon classification</label><kwd><named-content xmlns:xlink="http://www.w3.org/1999/xlink" content-type="kingdom">Animalia</named-content></kwd><kwd><named-content xmlns:xlink="http://www.w3.org/1999/xlink" content-type="order">Brassicales</named-content></kwd><kwd><named-content xmlns:xlink="http://www.w3.org/1999/xlink" content-type="family">Brassicaceae</named-content></kwd></kwd-group><mixed-citation publication-type="journal"><person-group><name><surname>Niu</surname><given-names>Minmin</given-names></name><name><surname>Feng</surname><given-names>Jinian</given-names></name></person-group><article-title>A new species of <italic><tp:taxon-name><tp:taxon-name-part taxon-name-part-type="genus" reg="Parlatoria">Parlatoria</tp:taxon-name-part></tp:taxon-name></italic> from China (<tp:taxon-name><tp:taxon-name-part taxon-name-part-type="order">Hemiptera</tp:taxon-name-part></tp:taxon-name>, <tp:taxon-name><tp:taxon-name-part taxon-name-part-type="above-genus">Coccomorpha</tp:taxon-name-part></tp:taxon-name>, <tp:taxon-name><tp:taxon-name-part taxon-name-part-type="family">Diaspididae</tp:taxon-name-part></tp:taxon-name>)</article-title><source>Zookeys</source><day>7</day><month>8</month><year>2018</year><volume>2018</volume><issue>779</issue><fpage>147</fpage><lpage>155</lpage><pub-id pub-id-type="doi">10.3897/zookeys.779.27437</pub-id></mixed-citation></tp:treatment-meta><tp:nomenclature><tp:taxon-name>
            <tp:taxon-name-part taxon-name-part-type="genus" reg="Parlatoria">Parlatoria</tp:taxon-name-part>
          </tp:taxon-name><tp:taxon-authority>Targioni Tozzetti</tp:taxon-authority><tp:nomenclature-citation-list><tp:nomenclature-citation><tp:taxon-name>
                <tp:taxon-name-part taxon-name-part-type="genus" reg="Parlatoria">Parlatoria</tp:taxon-name-part>
              </tp:taxon-name><comment>Targioni Tozzetti, 1868: 735.</comment></tp:nomenclature-citation></tp:nomenclature-citation-list></tp:nomenclature><tp:treatment-sec sec-type="type species" id="SECID0EUGAC"><title>Type species.</title><p><italic><tp:taxon-name><tp:taxon-name-part taxon-name-part-type="genus" reg="Parlatoria">Parlatoria</tp:taxon-name-part><tp:taxon-name-part taxon-name-part-type="species" reg="orbicularis">orbicularis</tp:taxon-name-part></tp:taxon-name></italic> Targioni Tozzetti, subsequently designated by <xref ref-type="bibr" rid="B20">Leonardi (1899</xref>: 208).</p></tp:treatment-sec><tp:treatment-sec sec-type="Generic diagnosis" id="SECID0EJHAC"><title>Generic diagnosis.</title><p><bold>Female scale.</bold> Various colors, oval to elongate, with exuviae terminal, often occupying greater part of scale.</p><p><bold>Male scale.</bold> Elongate and smaller than the female.</p><p><bold>Adult female.</bold> Female body nearly round or broadly ovate, and the widest at metathorax or abdominal segment I. The body free segments distinct but not strongly produced, and membranous except for the pygidium. Antennae with one or two setae. Prosomatic tubercles present or absent. Anterior spiracles with disc pores, the posterior spiracles without disc pores. Derm pocket present or absent between the posterior spiracle and body margin. Peribuccal granulations present or absent. The pygidium rounded or rather triangular. Three pairs of lobes well developed, unilobate, usually notched, median lobes not yoked; marginal macroducts of pygidium, one present or absent between the median lobes, one between the median and second lobes, and also between the second and third lobes. Two or three fimbriate plates present between lobes, then extend to the whole lateral margin of the pygidium, and each with one microduct. The fourth and fifth lobes often present, sclerotized or replaced by a membraneous fimbriate plates. Submarginal dorsal ducts usually present, scattered in a broad, continuous, irregular row on each side of the abdomen. Submedian dorsal ducts present or absent. Anal opening positioned about centre of pygidium. Four or five groups of perivulvar pores present (Adapted from <xref ref-type="bibr" rid="B24">McKenzie 1945</xref>, <xref ref-type="bibr" rid="B26">Takagi 1969</xref>, <xref ref-type="bibr" rid="B34">Williams and Watson 1988</xref>, <xref ref-type="bibr" rid="B18">Henderson 2011</xref>).</p></tp:treatment-sec><tp:treatment-sec sec-type="remarks" id="SECID0EJIAC"><title>Remarks.</title><p>This genus <italic><tp:taxon-name><tp:taxon-name-part taxon-name-part-type="genus" reg="Parlatoria">Parlatoria</tp:taxon-name-part></tp:taxon-name></italic>, like other groups of the subfamily <tp:taxon-name><tp:taxon-name-part taxon-name-part-type="subfamily">Aspidiotinae</tp:taxon-name-part></tp:taxon-name> has an ovate body, and the second lobes are not divided into two lobules. Fringed plates are present between the lobes. <italic><tp:taxon-name><tp:taxon-name-part taxon-name-part-type="genus" reg="Parlatoria">Parlatoria</tp:taxon-name-part></tp:taxon-name></italic> is distinguished from other genera, especially <italic><tp:taxon-name><tp:taxon-name-part taxon-name-part-type="genus" reg="Parlagena">Parlagena</tp:taxon-name-part></tp:taxon-name></italic> McKenzie, 1945, and <italic><tp:taxon-name><tp:taxon-name-part taxon-name-part-type="genus" reg="Parlatoreopsis">Parlatoreopsis</tp:taxon-name-part></tp:taxon-name></italic> Lindinger, 1912, by having fringed plates across two sides of the prepygidial abdominal segments.</p></tp:treatment-sec><ref-list><ref id="B20"><mixed-citation xmlns:xlink="http://www.w3.org/1999/xlink" xlink:type="simple"><person-group><name name-style="western"><surname>Leonardi</surname><given-names>G</given-names></name></person-group> (<year>1899</year>) Sistema delle “Parlatoriae” nota preventiva. Mariani Florence, 203–209.</mixed-citation></ref><ref id="B24"><mixed-citation xmlns:xlink="http://www.w3.org/1999/xlink" xlink:type="simple"><person-group><name name-style="western"><surname>McKenzie</surname><given-names>HL</given-names></name></person-group> (<year>1945</year>) <article-title>A revision of <italic><tp:taxon-name><tp:taxon-name-part taxon-name-part-type="genus">Parlatoria</tp:taxon-name-part></tp:taxon-name></italic> and closely allied genera (<tp:taxon-name><tp:taxon-name-part taxon-name-part-type="suborder">Homoptera</tp:taxon-name-part></tp:taxon-name>: <tp:taxon-name><tp:taxon-name-part taxon-name-part-type="superfamily">Coccoidea</tp:taxon-name-part></tp:taxon-name>: <tp:taxon-name><tp:taxon-name-part taxon-name-part-type="family">Diaspididae</tp:taxon-name-part></tp:taxon-name>).</article-title><source>Microentomology</source><volume>10</volume>: <fpage>47</fpage>–<lpage>121</lpage>.</mixed-citation></ref><ref id="B26"><mixed-citation xmlns:xlink="http://www.w3.org/1999/xlink" xlink:type="simple"><person-group><name name-style="western"><surname>Takagi</surname><given-names>S</given-names></name></person-group> (<year>1969</year>) <article-title><tp:taxon-name><tp:taxon-name-part taxon-name-part-type="family">Diaspididae</tp:taxon-name-part></tp:taxon-name> of Taiwan based on material collected in connection with the Japan-U.S. Co-operative Science Programme, 1965 (<tp:taxon-name><tp:taxon-name-part taxon-name-part-type="suborder">Homoptera</tp:taxon-name-part></tp:taxon-name>: <tp:taxon-name><tp:taxon-name-part taxon-name-part-type="superfamily">Coccoidea</tp:taxon-name-part></tp:taxon-name>). Part I.</article-title><source><tp:taxon-name><tp:taxon-name-part taxon-name-part-type="class">Insecta</tp:taxon-name-part></tp:taxon-name> Matsumurana</source><volume>32</volume>: <fpage>1</fpage>–<lpage>110</lpage>.</mixed-citation></ref><ref id="B34"><mixed-citation xmlns:xlink="http://www.w3.org/1999/xlink" xlink:type="simple"><person-group><name name-style="western"><surname>Williams</surname><given-names>DJ</given-names></name><name name-style="western"><surname>Watson</surname><given-names>GW</given-names></name></person-group> (<year>1988</year>) The Scale Insects of the Tropical South Pacific Region. Pt. 1: The Armoured Scales (<tp:taxon-name><tp:taxon-name-part taxon-name-part-type="family">Diaspididae</tp:taxon-name-part></tp:taxon-name>). CAB International Wallingford, 290 pp.</mixed-citation></ref><ref id="B18"><mixed-citation xmlns:xlink="http://www.w3.org/1999/xlink" xlink:type="simple"><person-group><name name-style="western"><surname>Henderson</surname><given-names>RC</given-names></name></person-group> (<year>2011</year>) <source><tp:taxon-name><tp:taxon-name-part taxon-name-part-type="family">Diaspididae</tp:taxon-name-part></tp:taxon-name> (<tp:taxon-name><tp:taxon-name-part taxon-name-part-type="class">Insecta</tp:taxon-name-part></tp:taxon-name>: <tp:taxon-name><tp:taxon-name-part taxon-name-part-type="order">Hemiptera</tp:taxon-name-part></tp:taxon-name>: <tp:taxon-name><tp:taxon-name-part taxon-name-part-type="superfamily">Coccoidea</tp:taxon-name-part></tp:taxon-name>). Fauna of New Zealand 66.</source><publisher-name>Manaaki Whenua Press</publisher-name>, <publisher-loc>Lincoln, Canterbury</publisher-loc>, <size units="page">275 pp</size>.</mixed-citation></ref></ref-list></tp:taxon-treatment>
