# Supplementary material for: A new species of Parlatoria from China (Hemiptera, Coccomorpha, Diaspididae)
Source: Zookeys. 2018 Aug 7;(779):147–55. doi: 10.3897/zookeys.779.27437 (PMC6092471; doi:10.3897/zookeys.779.27437)
Supplement: XML Treatment for Parlatoria menglaensis [file zookeys.779.27437-treatment2.xml]

<!DOCTYPE tp:taxon-treatment
  PUBLIC "-//TaxonX//DTD Taxonomic Treatment Publishing DTD v0 20100105//EN" "tax-treatment-NSO.dtd">
<tp:taxon-treatment xmlns:tp="http://www.plazi.org/taxpub"><tp:treatment-meta><kwd-group><label>Taxon classification</label><kwd><named-content xmlns:xlink="http://www.w3.org/1999/xlink" content-type="kingdom">Animalia</named-content></kwd><kwd><named-content xmlns:xlink="http://www.w3.org/1999/xlink" content-type="order">Brassicales</named-content></kwd><kwd><named-content xmlns:xlink="http://www.w3.org/1999/xlink" content-type="family">Brassicaceae</named-content></kwd></kwd-group><mixed-citation publication-type="journal"><person-group><name><surname>Niu</surname><given-names>Minmin</given-names></name><name><surname>Feng</surname><given-names>Jinian</given-names></name></person-group><article-title>A new species of <italic><tp:taxon-name><tp:taxon-name-part taxon-name-part-type="genus" reg="Parlatoria">Parlatoria</tp:taxon-name-part></tp:taxon-name></italic> from China (<tp:taxon-name><tp:taxon-name-part taxon-name-part-type="order">Hemiptera</tp:taxon-name-part></tp:taxon-name>, <tp:taxon-name><tp:taxon-name-part taxon-name-part-type="above-genus">Coccomorpha</tp:taxon-name-part></tp:taxon-name>, <tp:taxon-name><tp:taxon-name-part taxon-name-part-type="family">Diaspididae</tp:taxon-name-part></tp:taxon-name>)</article-title><source>Zookeys</source><day>7</day><month>8</month><year>2018</year><volume>2018</volume><issue>779</issue><fpage>147</fpage><lpage>155</lpage><pub-id pub-id-type="doi">10.3897/zookeys.779.27437</pub-id></mixed-citation></tp:treatment-meta><tp:nomenclature><tp:taxon-name>
            <tp:taxon-name-part taxon-name-part-type="genus" reg="Parlatoria">Parlatoria</tp:taxon-name-part>
            <tp:taxon-name-part taxon-name-part-type="species" reg="menglaensis">menglaensis</tp:taxon-name-part>
            <object-id xmlns:xlink="http://www.w3.org/1999/xlink" content-type="zoobank" xlink:type="simple">http://zoobank.org/5F9869BC-25A3-4633-B445-6C6B76453DD8</object-id>
          </tp:taxon-name><tp:taxon-status xmlns:xlink="http://www.w3.org/1999/xlink" xlink:type="simple">sp. n.</tp:taxon-status><xref ref-type="fig" rid="F1">Figures 1–9</xref></tp:nomenclature><tp:treatment-sec sec-type="material" id="SECID0E3KAC"><title>Material examined.</title><p>Holotype and 30 paratypes, adult female. China: Yunnan Province. Mengla city, longitude 101.57, latitude: 21.48, on <italic><tp:taxon-name><tp:taxon-name-part taxon-name-part-type="genus" reg="Cinnamomum">Cinnamomum</tp:taxon-name-part><tp:taxon-name-part taxon-name-part-type="species" reg="camphora">camphora</tp:taxon-name-part></tp:taxon-name></italic> (L.) Presl., 30.vii.2017, coll. Minmin Niu.</p></tp:treatment-sec><tp:treatment-sec sec-type="description" id="SECID0ENLAC"><title>Description.</title><p>Female scale. Adult female cover convex, circular dark green/grey; exuvia on front end. Male scale. Not recorded.</p><p><bold>Adult female.</bold> Body elongate-ovate, the broadest in first abdominal segment or thoracic region; segmentation distinct.</p><p>Antenna composed of two stout tubercles and a seta, located midway between frontal margin and mouthparts, interantennal distance being equal to width of mouth-parts. Prosomatic tubercles absent. Anterior spiracle with 1–2 parastigmatic pores; posterior spiracle without pores. Derm pocket absent between the posterior spiracle and body margin. Submarginal duct tubercules arranged as follows: 1–2 on cephaloprothoracic sternum, 3–5 on the mesothorax, and 4–8 on the metathorax.</p><p>Pygidium rounded, with 3 pairs of well-developed lobes. The median lobes distinctly notched once on each side, the second and third usually notched once distinctly on outer side. Fourth lobes replaced by a fimbriate plate, similar to adjacent fimbriate plates in form. Fimbriate plates present throughout pygidium, mostly as long as lobes, and two between median lobes, two between the median and second, three between the second and third; pygidial marginal macroducts largest closer to median lobes, arranged as follows: absent between the median lobes, one in each interlobar space, two outside the third lobe. Submarginal dorsal ducts on prepygidium numerous, 60–70 ducts on each side. Submedian ducts absent. Ventral microducts few, scattered on pygidium. Anal opening small, positioned about centre of pygidium. Perivulvar pores present in five groups; 3–4 in the median group, laterocephalic group with four pores, and the laterocaudal group with four pores.</p><fig id="F1" position="float" orientation="portrait"><label>Figure 1–9.</label><caption><p><italic><tp:taxon-name><tp:taxon-name-part taxon-name-part-type="genus" reg="Parlatoria">Parlatoria</tp:taxon-name-part><tp:taxon-name-part taxon-name-part-type="species" reg="menglaensis">menglaensis</tp:taxon-name-part></tp:taxon-name></italic> sp. n., adult female. <bold>1</bold> body <bold>2</bold> antenna <bold>3</bold> anterior spiracle <bold>4</bold> posterior spiracle <bold>5</bold> gland tubercle <bold>6</bold> detail of dorsal gland duct <bold>7</bold> ventral microduct <bold>8</bold> perivulvar pore <bold>9</bold> pygidium.</p></caption><graphic xmlns:xlink="http://www.w3.org/1999/xlink" xlink:href="zookeys-779-147-g001.jpg" position="float" orientation="portrait" xlink:type="simple" id="oo_221460.jpg"/></fig></tp:treatment-sec><tp:treatment-sec sec-type="remarks" id="SECID0ECNAC"><title>Remarks.</title><p>This species is very similar to <italic><tp:taxon-name><tp:taxon-name-part taxon-name-part-type="genus" reg="Parlatoria">P.</tp:taxon-name-part><tp:taxon-name-part taxon-name-part-type="species" reg="machilicola">machilicola</tp:taxon-name-part></tp:taxon-name></italic> (<xref ref-type="bibr" rid="B28">Takahashi 1933</xref>) in body shape, but differs in having (character-states on <italic><tp:taxon-name><tp:taxon-name-part taxon-name-part-type="genus" reg="Parlatoria">P.</tp:taxon-name-part><tp:taxon-name-part taxon-name-part-type="species" reg="machilicola">machilicola</tp:taxon-name-part></tp:taxon-name></italic> in brackets): (i) perivulvar pores present in five groups (perivulvar pores present in four groups); (ii) dorsal macroducts absent (dorsal macroducts present); (iii) marginal macroducts only four on each side (marginal macroducts more than four on each side).</p><p>The new species also resembles <italic><tp:taxon-name><tp:taxon-name-part taxon-name-part-type="genus" reg="Parlatoria">P.</tp:taxon-name-part><tp:taxon-name-part taxon-name-part-type="species" reg="tsujii">tsujii</tp:taxon-name-part></tp:taxon-name></italic> Tanaka, 2010, in the shape and spiracles. However, it differs from <italic><tp:taxon-name><tp:taxon-name-part taxon-name-part-type="genus" reg="Parlatoria">P.</tp:taxon-name-part><tp:taxon-name-part taxon-name-part-type="species" reg="tsujii">tsujii</tp:taxon-name-part></tp:taxon-name></italic> by the following characters (character-states on <italic><tp:taxon-name><tp:taxon-name-part taxon-name-part-type="genus" reg="Parlatoria">P.</tp:taxon-name-part><tp:taxon-name-part taxon-name-part-type="species" reg="machilicola">machilicola</tp:taxon-name-part></tp:taxon-name></italic> in brackets): (i) perivulvar pores present in five groups (perivulvar pores present in four groups); (ii) derm pocket absent (derm pocket present); (iii) marginal macroducts absent between the median lobes (marginal macroducts present between the median lobes).</p></tp:treatment-sec><tp:treatment-sec sec-type="host" id="SECID0EFPAC"><title>Host plant.</title><p><italic><tp:taxon-name><tp:taxon-name-part taxon-name-part-type="genus" reg="Cinnamomum">Cinnamomum</tp:taxon-name-part><tp:taxon-name-part taxon-name-part-type="species" reg="camphora">camphora</tp:taxon-name-part></tp:taxon-name></italic> (L.) Presl (<tp:taxon-name><tp:taxon-name-part taxon-name-part-type="family">Lauraceae</tp:taxon-name-part></tp:taxon-name>).</p></tp:treatment-sec><tp:treatment-sec sec-type="etymology" id="SECID0E2PAC"><title>Etymology.</title><p>The specific epithet is named after Mengla, the type locality.</p></tp:treatment-sec><tp:treatment-sec sec-type="distribution" id="SECID0EBAAE"><title>Distribution.</title><p>China (Yunnan).</p><sec sec-type="Key to the adult females of Parlatoria Targioni Tozzetti from China" id="SECID0EGAAE"><title>Key to the adult females of <italic><tp:taxon-name><tp:taxon-name-part taxon-name-part-type="genus" reg="Parlatoria">Parlatoria</tp:taxon-name-part></tp:taxon-name></italic> Targioni Tozzetti from China</title><p>(There are records of <italic><tp:taxon-name><tp:taxon-name-part taxon-name-part-type="genus" reg="Parlatoria">P.</tp:taxon-name-part><tp:taxon-name-part taxon-name-part-type="species" reg="ligustri">ligustri</tp:taxon-name-part></tp:taxon-name></italic> Wu from China (<xref ref-type="bibr" rid="B35">Wu Chenfu 1935</xref>), but the information is inadequate for this key, thus it has not been included).</p><table-wrap content-type="key" position="anchor" orientation="portrait"><table id="TID0EKJAC" rules="all"><tbody><tr><td rowspan="1" colspan="1">1</td><td rowspan="1" colspan="1">Perivulvar pores absent</td><td rowspan="1" colspan="1">
                      <bold><italic><tp:taxon-name><tp:taxon-name-part taxon-name-part-type="genus" reg="Parlatoria">P.</tp:taxon-name-part><tp:taxon-name-part taxon-name-part-type="species" reg="pseudaspidiotus">pseudaspidiotus</tp:taxon-name-part></tp:taxon-name></italic> (Lindinger)</bold>
                    </td></tr><tr><td rowspan="1" colspan="1">–</td><td rowspan="1" colspan="1">Perivulvar pores present in 4 or 5 groups</td><td rowspan="1" colspan="1">
                      <bold>2</bold>
                    </td></tr><tr><td rowspan="1" colspan="1">2</td><td rowspan="1" colspan="1">A marginal macroduct absent between the median lobes</td><td rowspan="1" colspan="1">
                      <bold>3</bold>
                    </td></tr><tr><td rowspan="1" colspan="1">–</td><td rowspan="1" colspan="1">A marginal macroduct present between the median lobes</td><td rowspan="1" colspan="1">
                      <bold>4</bold>
                    </td></tr><tr><td rowspan="1" colspan="1">3</td><td rowspan="1" colspan="1">Perivulvar pores absent in the median group</td><td rowspan="1" colspan="1">
                      <bold><italic><tp:taxon-name><tp:taxon-name-part taxon-name-part-type="genus" reg="Parlatoria">P.</tp:taxon-name-part><tp:taxon-name-part taxon-name-part-type="species" reg="machilicola">machilicola</tp:taxon-name-part></tp:taxon-name></italic> (Takahashi)</bold>
                    </td></tr><tr><td rowspan="1" colspan="1">–</td><td rowspan="1" colspan="1">Perivulvar pores present in the median group</td><td rowspan="1" colspan="1">
                      <bold><italic><tp:taxon-name><tp:taxon-name-part taxon-name-part-type="genus" reg="Parlatoria">P.</tp:taxon-name-part><tp:taxon-name-part taxon-name-part-type="species" reg="menglaensis">menglaensis</tp:taxon-name-part></tp:taxon-name></italic> sp. n.</bold>
                    </td></tr><tr><td rowspan="1" colspan="1">4</td><td rowspan="1" colspan="1">Puparium of adult female black; with 1 peculiar, large and ear-like lobe on each side margin of head region about opposite anterior spiracles</td><td rowspan="1" colspan="1">
                      <bold><italic><tp:taxon-name><tp:taxon-name-part taxon-name-part-type="genus" reg="Parlatoria">P.</tp:taxon-name-part><tp:taxon-name-part taxon-name-part-type="species" reg="ziziphi">ziziphi</tp:taxon-name-part></tp:taxon-name></italic> (Lucas)</bold>
                    </td></tr><tr><td rowspan="1" colspan="1">–</td><td rowspan="1" colspan="1">Puparium of adult female variable in color, but not black; on margin without ear-like lobes or lobes very small on each side of head region about opposite of anterior spiracles</td><td rowspan="1" colspan="1">
                      <bold>5</bold>
                    </td></tr><tr><td rowspan="1" colspan="1">5</td><td rowspan="1" colspan="1">Pygidium with 2 pairs of well-developed lobes, the 3<sup>rd</sup> quite small, but sclerotized</td><td rowspan="1" colspan="1">
                      <bold><italic><tp:taxon-name><tp:taxon-name-part taxon-name-part-type="genus" reg="Parlatoria">P.</tp:taxon-name-part><tp:taxon-name-part taxon-name-part-type="species" reg="cupressi">cupressi</tp:taxon-name-part></tp:taxon-name></italic> (Ferris)</bold>
                    </td></tr><tr><td rowspan="1" colspan="1">–</td><td rowspan="1" colspan="1">Pygidium with 3 or more pairs of well-developed lobes</td><td rowspan="1" colspan="1">
                      <bold>6</bold>
                    </td></tr><tr><td rowspan="1" colspan="1">6</td><td rowspan="1" colspan="1">Anterior spiracles without disc pores</td><td rowspan="1" colspan="1">
                      <bold><italic><tp:taxon-name><tp:taxon-name-part taxon-name-part-type="genus" reg="Parlatoria">P.</tp:taxon-name-part><tp:taxon-name-part taxon-name-part-type="species" reg="mytilaspiformis">mytilaspiformis</tp:taxon-name-part></tp:taxon-name></italic> Green</bold>
                    </td></tr><tr><td rowspan="1" colspan="1">–</td><td rowspan="1" colspan="1">Anterior spiracles with disc pores</td><td rowspan="1" colspan="1">
                      <bold>7</bold>
                    </td></tr><tr><td rowspan="1" colspan="1">7</td><td rowspan="1" colspan="1">Derm pockets present between each posterior spiracle and body margin</td><td rowspan="1" colspan="1">
                      <bold>8</bold>
                    </td></tr><tr><td rowspan="1" colspan="1">–</td><td rowspan="1" colspan="1">Derm pockets absent between each posterior spiracle and body margin</td><td rowspan="1" colspan="1">
                      <bold>13</bold>
                    </td></tr><tr><td rowspan="1" colspan="1">8</td><td rowspan="1" colspan="1">Fourth lobes definitely present, not closely resembling adjacent plates</td><td rowspan="1" colspan="1">
                      <bold>9</bold>
                    </td></tr><tr><td rowspan="1" colspan="1">–</td><td rowspan="1" colspan="1">Fourth lobes absent, replaced by a membranous, plate-like process, smaller than the adjacent plates</td><td rowspan="1" colspan="1">
                      <bold><italic><tp:taxon-name><tp:taxon-name-part taxon-name-part-type="genus" reg="Parlatoria">P.</tp:taxon-name-part><tp:taxon-name-part taxon-name-part-type="species" reg="proteus">proteus</tp:taxon-name-part></tp:taxon-name></italic> (Curtis)</bold>
                    </td></tr><tr><td rowspan="1" colspan="1">9</td><td rowspan="1" colspan="1">Four plates present between third lobe and fourth lobe</td><td rowspan="1" colspan="1">
                      <bold><italic><tp:taxon-name><tp:taxon-name-part taxon-name-part-type="genus" reg="Parlatoria">P.</tp:taxon-name-part><tp:taxon-name-part taxon-name-part-type="species" reg="pinicola">pinicola</tp:taxon-name-part></tp:taxon-name></italic> Tang</bold>
                    </td></tr><tr><td rowspan="1" colspan="1">–</td><td rowspan="1" colspan="1">Three plates present between third lobe and fourth lobe</td><td rowspan="1" colspan="1">
                      <bold>10</bold>
                    </td></tr><tr><td rowspan="1" colspan="1">10</td><td rowspan="1" colspan="1">Eyespots modified to form a stout spur</td><td rowspan="1" colspan="1">
                      <bold><italic><tp:taxon-name><tp:taxon-name-part taxon-name-part-type="genus" reg="Parlatoria">P.</tp:taxon-name-part><tp:taxon-name-part taxon-name-part-type="species" reg="crotonis">crotonis</tp:taxon-name-part></tp:taxon-name></italic> (Douglas)</bold>
                    </td></tr><tr><td rowspan="1" colspan="1">–</td><td rowspan="1" colspan="1">Eyespots various, flat, irregular or absent</td><td rowspan="1" colspan="1">
                      <bold>11</bold>
                    </td></tr><tr><td rowspan="1" colspan="1">11</td><td rowspan="1" colspan="1">Peribuccal granulations absent</td><td rowspan="1" colspan="1">
                      <bold><italic><tp:taxon-name><tp:taxon-name-part taxon-name-part-type="genus" reg="Parlatoria">P.</tp:taxon-name-part><tp:taxon-name-part taxon-name-part-type="species" reg="camelliae">camelliae</tp:taxon-name-part></tp:taxon-name></italic> (Comstock)</bold>
                    </td></tr><tr><td rowspan="1" colspan="1">–</td><td rowspan="1" colspan="1">Peribuccal granulations present</td><td rowspan="1" colspan="1">
                      <bold>12</bold>
                    </td></tr><tr><td rowspan="1" colspan="1">12</td><td rowspan="1" colspan="1">Pygidial lobes almost equal in size; perivulvar pores always in 4 groups</td><td rowspan="1" colspan="1">
                      <bold><italic><tp:taxon-name><tp:taxon-name-part taxon-name-part-type="genus" reg="Parlatoria">P.</tp:taxon-name-part><tp:taxon-name-part taxon-name-part-type="species" reg="pini">pini</tp:taxon-name-part></tp:taxon-name></italic> Tang</bold>
                    </td></tr><tr><td rowspan="1" colspan="1">–</td><td rowspan="1" colspan="1">Pygidial lobes of different sizes, the third pair smallest; perivulvar pores sometimes present in 5 groups</td><td rowspan="1" colspan="1">
                      <bold><italic><tp:taxon-name><tp:taxon-name-part taxon-name-part-type="genus" reg="Parlatoria">P.</tp:taxon-name-part><tp:taxon-name-part taxon-name-part-type="species" reg="theae">theae</tp:taxon-name-part></tp:taxon-name></italic> (Cockerell)</bold>
                    </td></tr><tr><td rowspan="1" colspan="1">13</td><td rowspan="1" colspan="1">Pygidium normally with four plates present between third lobe and fourth lobe</td><td rowspan="1" colspan="1">
                      <bold>14</bold>
                    </td></tr><tr><td rowspan="1" colspan="1">–</td><td rowspan="1" colspan="1">Pygidium with three plates present between third lobe and fourth lobe</td><td rowspan="1" colspan="1">
                      <bold>17</bold>
                    </td></tr><tr><td rowspan="1" colspan="1">14</td><td rowspan="1" colspan="1">Peribuccal granulations present</td><td rowspan="1" colspan="1">
                      <bold>15</bold>
                    </td></tr><tr><td rowspan="1" colspan="1">–</td><td rowspan="1" colspan="1">Peribuccal granulations absent</td><td rowspan="1" colspan="1">
                      <bold><italic><tp:taxon-name><tp:taxon-name-part taxon-name-part-type="genus" reg="Parlatoria">P.</tp:taxon-name-part><tp:taxon-name-part taxon-name-part-type="species" reg="multipora">multipora</tp:taxon-name-part></tp:taxon-name></italic> McKenzie</bold>
                    </td></tr><tr><td rowspan="1" colspan="1">15</td><td rowspan="1" colspan="1">Dorsal ducts present on submedian area on abdominal segments I-III</td><td rowspan="1" colspan="1">
                      <bold><italic><tp:taxon-name><tp:taxon-name-part taxon-name-part-type="genus" reg="Parlatoria">P.</tp:taxon-name-part><tp:taxon-name-part taxon-name-part-type="species" reg="yanyuanensis">yanyuanensis</tp:taxon-name-part></tp:taxon-name></italic> Tang</bold>
                    </td></tr><tr><td rowspan="1" colspan="1">–</td><td rowspan="1" colspan="1">Dorsal ducts absent from submedian area on abdominal segments I-III</td><td rowspan="1" colspan="1">
                      <bold>16</bold>
                    </td></tr><tr><td rowspan="1" colspan="1">16</td><td rowspan="1" colspan="1">Median lobes usually with a deep lateral notch and no medial notch (rarely with a small medial notch)</td><td rowspan="1" colspan="1">
                      <bold><italic><tp:taxon-name><tp:taxon-name-part taxon-name-part-type="genus" reg="Parlatoria">P.</tp:taxon-name-part><tp:taxon-name-part taxon-name-part-type="species" reg="oleae">oleae</tp:taxon-name-part></tp:taxon-name></italic> (Colvée)</bold>
                    </td></tr><tr><td rowspan="1" colspan="1">–</td><td rowspan="1" colspan="1">Median lobes with deep lateral and medial notches</td><td rowspan="1" colspan="1">
                      <bold><italic><tp:taxon-name><tp:taxon-name-part taxon-name-part-type="genus" reg="Parlatoria">P.</tp:taxon-name-part><tp:taxon-name-part taxon-name-part-type="species" reg="bambusae">bambusae</tp:taxon-name-part></tp:taxon-name></italic> Tang</bold>
                    </td></tr><tr><td rowspan="1" colspan="1">17</td><td rowspan="1" colspan="1">Fourth lobes definitely present, not closely resembling adjacent plates</td><td rowspan="1" colspan="1">
                      <bold>18</bold>
                    </td></tr><tr><td rowspan="1" colspan="1">–</td><td rowspan="1" colspan="1">Fourth lobes replaced by a membranous, plate-like process, smaller than the adjacent plates</td><td rowspan="1" colspan="1">
                      <bold>27</bold>
                    </td></tr><tr><td rowspan="1" colspan="1">18</td><td rowspan="1" colspan="1">Lobes with outer margins normally notched</td><td rowspan="1" colspan="1">
                      <bold>19</bold>
                    </td></tr><tr><td rowspan="1" colspan="1">–</td><td rowspan="1" colspan="1">Lobes with outer margins minutely toothed</td><td rowspan="1" colspan="1">
                      <bold><italic><tp:taxon-name><tp:taxon-name-part taxon-name-part-type="genus" reg="Parlatoria">P.</tp:taxon-name-part><tp:taxon-name-part taxon-name-part-type="species" reg="yunnanensis">yunnanensis</tp:taxon-name-part></tp:taxon-name></italic> Ferris</bold>
                    </td></tr><tr><td rowspan="1" colspan="1">19</td><td rowspan="1" colspan="1">Lobes with outer margins with more than one notch</td><td rowspan="1" colspan="1">
                      <bold>20</bold>
                    </td></tr><tr><td rowspan="1" colspan="1">–</td><td rowspan="1" colspan="1">Lobes with outer margins with a single notch</td><td rowspan="1" colspan="1">
                      <bold>22</bold>
                    </td></tr><tr><td rowspan="1" colspan="1">20</td><td rowspan="1" colspan="1">Plates reduced</td><td rowspan="1" colspan="1">
                      <bold>21</bold>
                    </td></tr><tr><td rowspan="1" colspan="1">–</td><td rowspan="1" colspan="1">Plates well developed, fimbriate</td><td rowspan="1" colspan="1">
                      <bold><italic><tp:taxon-name><tp:taxon-name-part taxon-name-part-type="genus" reg="Parlatoria">P.</tp:taxon-name-part><tp:taxon-name-part taxon-name-part-type="species" reg="desolator">desolator</tp:taxon-name-part></tp:taxon-name></italic> McKe nzie</bold>
                    </td></tr><tr><td rowspan="1" colspan="1">21</td><td rowspan="1" colspan="1">Dorsal median macroducts present on pygidium within frame formed by perivulvar pores</td><td rowspan="1" colspan="1">
                      <bold><italic><tp:taxon-name><tp:taxon-name-part taxon-name-part-type="genus" reg="Parlatoria">P.</tp:taxon-name-part><tp:taxon-name-part taxon-name-part-type="species" reg="cinerea">cinerea</tp:taxon-name-part></tp:taxon-name></italic> (Doane &amp; Hadden)</bold>
                    </td></tr><tr><td rowspan="1" colspan="1">–</td><td rowspan="1" colspan="1">Dorsal median macroducts absent on pygidium within frame formed by perivulvar pores</td><td rowspan="1" colspan="1">
                      <bold><italic><tp:taxon-name><tp:taxon-name-part taxon-name-part-type="genus" reg="Parlatoria">P.</tp:taxon-name-part><tp:taxon-name-part taxon-name-part-type="species" reg="fluggeae">fluggeae</tp:taxon-name-part></tp:taxon-name></italic> Hall</bold>
                    </td></tr><tr><td rowspan="1" colspan="1">22</td><td rowspan="1" colspan="1">Peribuccal granulations present</td><td rowspan="1" colspan="1">
                      <bold>23</bold>
                    </td></tr><tr><td rowspan="1" colspan="1">–</td><td rowspan="1" colspan="1">Peribuccal granulations absent</td><td rowspan="1" colspan="1">
                      <bold>24</bold>
                    </td></tr><tr><td rowspan="1" colspan="1">23</td><td rowspan="1" colspan="1">Submedian dorsal macroducts absent; Eyespot modified to form rounded elevation</td><td rowspan="1" colspan="1">
                      <bold><italic><tp:taxon-name><tp:taxon-name-part taxon-name-part-type="genus" reg="Parlatoria">P.</tp:taxon-name-part><tp:taxon-name-part taxon-name-part-type="species" reg="machili">machili</tp:taxon-name-part></tp:taxon-name></italic> Takahashi</bold>
                    </td></tr><tr><td rowspan="1" colspan="1">–</td><td rowspan="1" colspan="1">Submedian dorsal macroducts present on abdominal segments IV–V; Eyespot absent or inconspicuous</td><td rowspan="1" colspan="1">
                      <bold><italic><tp:taxon-name><tp:taxon-name-part taxon-name-part-type="genus" reg="Parlatoria">P.</tp:taxon-name-part><tp:taxon-name-part taxon-name-part-type="species" reg="cinnamomicola">cinnamomicola</tp:taxon-name-part></tp:taxon-name></italic> Tang</bold>
                    </td></tr><tr><td rowspan="1" colspan="1">24</td><td rowspan="1" colspan="1">Median pygidial lobes deeply notched on outer and inner margins</td><td rowspan="1" colspan="1">
                      <bold>25</bold>
                    </td></tr><tr><td rowspan="1" colspan="1">–</td><td rowspan="1" colspan="1">Median pygidial lobes deeply notched only on outer margins</td><td rowspan="1" colspan="1">
                      <bold>26</bold>
                    </td></tr><tr><td rowspan="1" colspan="1">25</td><td rowspan="1" colspan="1">Perivulvar pores absent in the median group, antero- and posterolateral groups confluent on each side; submedian dorsal macroducts present on abdominal segments I-III</td><td rowspan="1" colspan="1">
                      <bold><italic><tp:taxon-name><tp:taxon-name-part taxon-name-part-type="genus" reg="Parlatoria">P.</tp:taxon-name-part><tp:taxon-name-part taxon-name-part-type="species" reg="emeiensis">emeiensis</tp:taxon-name-part></tp:taxon-name></italic> Tang</bold>
                    </td></tr><tr><td rowspan="1" colspan="1">–</td><td rowspan="1" colspan="1">Perivulvar pores absent or a single one present in the median group, 6 to 8 in the anterolateral group, and 6 to 8 in the posterolateral group; submedian dorsal macroducts absent</td><td rowspan="1" colspan="1">
                      <bold><italic><tp:taxon-name><tp:taxon-name-part taxon-name-part-type="genus" reg="Parlatoria">P.</tp:taxon-name-part><tp:taxon-name-part taxon-name-part-type="species" reg="pergandii">pergandii</tp:taxon-name-part></tp:taxon-name></italic> (Comstock)</bold>
                    </td></tr><tr><td rowspan="1" colspan="1">26</td><td rowspan="1" colspan="1">Fourth lobes represented by small sclerotized spurs</td><td rowspan="1" colspan="1">
                      <bold><italic><tp:taxon-name><tp:taxon-name-part taxon-name-part-type="genus" reg="Parlatoria">P.</tp:taxon-name-part><tp:taxon-name-part taxon-name-part-type="species" reg="ghanii">ghanii</tp:taxon-name-part></tp:taxon-name></italic> Hall &amp; Williams</bold>
                    </td></tr><tr><td rowspan="1" colspan="1">–</td><td rowspan="1" colspan="1">Fourth lobes well developed</td><td rowspan="1" colspan="1">
                      <bold><italic><tp:taxon-name><tp:taxon-name-part taxon-name-part-type="genus" reg="Parlatoria">P.</tp:taxon-name-part><tp:taxon-name-part taxon-name-part-type="species" reg="reedia">reedia</tp:taxon-name-part></tp:taxon-name></italic> Zhang, Feng &amp; Liu</bold>
                    </td></tr><tr><td rowspan="1" colspan="1">27</td><td rowspan="1" colspan="1">Peribuccal granulations absent</td><td rowspan="1" colspan="1">
                      <bold>28</bold>
                    </td></tr><tr><td rowspan="1" colspan="1">–</td><td rowspan="1" colspan="1">Peribuccal granulations present</td><td rowspan="1" colspan="1">
                      <bold>30</bold>
                    </td></tr><tr><td rowspan="1" colspan="1">28</td><td rowspan="1" colspan="1">Anterior spiracle with 1–3 disc pores</td><td rowspan="1" colspan="1">
                      <bold>29</bold>
                    </td></tr><tr><td rowspan="1" colspan="1">–</td><td rowspan="1" colspan="1">Anterior spiracle with 6–15 disc pores</td><td rowspan="1" colspan="1">
                      <bold><italic><tp:taxon-name><tp:taxon-name-part taxon-name-part-type="genus" reg="Parlatoria">P.</tp:taxon-name-part><tp:taxon-name-part taxon-name-part-type="species" reg="stigmadisculosa">stigmadisculosa</tp:taxon-name-part></tp:taxon-name></italic> Bellio</bold>
                    </td></tr><tr><td rowspan="1" colspan="1">29</td><td rowspan="1" colspan="1">Plates tapering apically to a point</td><td rowspan="1" colspan="1">
                      <bold><italic><tp:taxon-name><tp:taxon-name-part taxon-name-part-type="genus" reg="Parlatoria">P.</tp:taxon-name-part><tp:taxon-name-part taxon-name-part-type="species" reg="lithocarpi">lithocarpi</tp:taxon-name-part></tp:taxon-name></italic> Takahashi</bold>
                    </td></tr><tr><td rowspan="1" colspan="1">–</td><td rowspan="1" colspan="1">Plates well fimbriated</td><td rowspan="1" colspan="1">
                      <bold><italic><tp:taxon-name><tp:taxon-name-part taxon-name-part-type="genus" reg="Parlatoria">P.</tp:taxon-name-part><tp:taxon-name-part taxon-name-part-type="species" reg="acalcarata">acalcarata</tp:taxon-name-part></tp:taxon-name></italic> McKenzie</bold>
                    </td></tr><tr><td rowspan="1" colspan="1">30</td><td rowspan="1" colspan="1">Perivulvar pores present in the median group, with 5 groups</td><td rowspan="1" colspan="1">
                      <bold><italic><tp:taxon-name><tp:taxon-name-part taxon-name-part-type="genus" reg="Parlatoria">P.</tp:taxon-name-part><tp:taxon-name-part taxon-name-part-type="species" reg="piniphila">piniphila</tp:taxon-name-part></tp:taxon-name></italic> Tang</bold>
                    </td></tr><tr><td rowspan="1" colspan="1">–</td><td rowspan="1" colspan="1">Perivulvar pores absent in the median group</td><td rowspan="1" colspan="1">
                      <bold>31</bold>
                    </td></tr><tr><td rowspan="1" colspan="1">31</td><td rowspan="1" colspan="1">Prosomatic tubercles rounded</td><td rowspan="1" colspan="1">
                      <bold><italic><tp:taxon-name><tp:taxon-name-part taxon-name-part-type="genus" reg="Parlatoria">P.</tp:taxon-name-part><tp:taxon-name-part taxon-name-part-type="species" reg="arengae">arengae</tp:taxon-name-part></tp:taxon-name></italic> Takagi</bold>
                    </td></tr><tr><td rowspan="1" colspan="1">–</td><td rowspan="1" colspan="1">Prosomatic tubercles pointed apically, inconspicuous or absent</td><td rowspan="1" colspan="1">
                      <bold>32</bold>
                    </td></tr><tr><td rowspan="1" colspan="1">32</td><td rowspan="1" colspan="1">Posterolateral groups of perivulvar pores with 2–3 pores each</td><td rowspan="1" colspan="1">
                      <bold><italic><tp:taxon-name><tp:taxon-name-part taxon-name-part-type="genus" reg="Parlatoria">P.</tp:taxon-name-part><tp:taxon-name-part taxon-name-part-type="species" reg="hydnocarpus">hydnocarpus</tp:taxon-name-part></tp:taxon-name></italic> Hu</bold>
                    </td></tr><tr><td rowspan="1" colspan="1">–</td><td rowspan="1" colspan="1">Posterolateral groups of perivulvar pores with more than 6 pores each</td><td rowspan="1" colspan="1">
                      <bold>33</bold>
                    </td></tr><tr><td rowspan="1" colspan="1">33</td><td rowspan="1" colspan="1">Gland tubercles: 1 to 3 prespiraculars, 3 to 4 anterior spiraculars, 3 to 5 mesothoracics, 4 metathoracics, and 4 first abdominals; submarginal dorsal ducts containing 18 to 22 on each side</td><td rowspan="1" colspan="1">
                      <bold><italic><tp:taxon-name><tp:taxon-name-part taxon-name-part-type="genus" reg="Parlatoria">P.</tp:taxon-name-part><tp:taxon-name-part taxon-name-part-type="species" reg="liriopicola">liriopicola</tp:taxon-name-part></tp:taxon-name></italic> Tang</bold>
                    </td></tr><tr><td rowspan="1" colspan="1">–</td><td rowspan="1" colspan="1">Gland tubercles: 1 to 7 prespiraculars, 4 to 10 anterior spiraculars, 14 to 16 mesothoracics, 8 to 16 metathoracics, and 5 to 8 first abdominals; submarginal dorsal ducts containing 35 to 47 on each side</td><td rowspan="1" colspan="1">
                      <bold><italic><tp:taxon-name><tp:taxon-name-part taxon-name-part-type="genus" reg="Parlatoria">P.</tp:taxon-name-part><tp:taxon-name-part taxon-name-part-type="species" reg="keteleericola">keteleericola</tp:taxon-name-part></tp:taxon-name></italic> Tang &amp; Chu</bold>
                    </td></tr></tbody></table></table-wrap></sec></tp:treatment-sec><ref-list><ref id="B28"><mixed-citation xmlns:xlink="http://www.w3.org/1999/xlink" xlink:type="simple"><person-group><name name-style="western"><surname>Takahashi</surname><given-names>R</given-names></name></person-group> (<year>1933</year>) <article-title>Observations on the <tp:taxon-name><tp:taxon-name-part taxon-name-part-type="family">Coccidae</tp:taxon-name-part></tp:taxon-name> of Formosa. III. Report. Government Research Institute. Department of Agriculture.</article-title><source>Formosa</source><volume>60</volume>: <fpage>1</fpage>–<lpage>64</lpage>.</mixed-citation></ref><ref id="B35"><mixed-citation xmlns:xlink="http://www.w3.org/1999/xlink" xlink:type="simple"><person-group><name name-style="western"><surname>Wu Chenfu</surname><given-names>F</given-names></name></person-group> (<year>1935</year>) <source>Catalogus Insectorum Sinensium (catalogue of Chinese insects). Volume II.</source><publisher-name>The Fan Memorial Institute of Biology</publisher-name>, <publisher-loc>Peiping, China</publisher-loc>, <size units="page">639 pp</size>.</mixed-citation></ref></ref-list></tp:taxon-treatment>
